# Supplementary material for: The Role of miRNAs, circRNAs and Their Interactions in Development and Progression of Hepatocellular Carcinoma: An Insilico Approach
Source: Genes (Basel). 2022 Dec 21;14(1):13. doi: 10.3390/genes14010013 (PMC9858589; doi:10.3390/genes14010013)
Supplement: Supplementary file 1 [file genes-14-00013-s001.zip]

Archive with 1 entries (1 files):
- genes-2052089-supplementary.pdf
